# Supplementary material for: Hypoxia Selectively Increases a SMAD3 Signaling Axis to Promote Cancer Cell Invasion
Source: Cancers (Basel). 2022 Jun 1;14(11):2751. doi: 10.3390/cancers14112751 (PMC9179584; doi:10.3390/cancers14112751)
Supplement: Supplementary file 1 [file cancers-14-02751-s001.zip]

Archive with 4 entries (2 files):
- cancers-1754862-supplementary/
- cancers-1754862-supplementary/Supp Material/
- cancers-1754862-supplementary/Supp Material/SuppFig.pdf
- cancers-1754862-supplementary/Supp Material/SuppFile1Proof.pdf
